# Supplementary material for: Dextran Conjugation Improves the Structural and Functional Properties of Heat-Treated Protein Isolate from Cinnamomum camphora Seed Kernel
Source: Foods. 2022 Oct 2;11(19):3066. doi: 10.3390/foods11193066 (PMC9564210; doi:10.3390/foods11193066)
Supplement: Supplementary file 1 [file foods-11-03066-s001.zip]

Archive with 1 entries (1 files):
- foods-1887016-supplementary.pdf
